# Supplementary material for: A comparison of seven random‐effects models for meta‐analyses that estimate the summary odds ratio
Source: Stat Med. 2018 Jan 8;37(7):1059–85. doi: 10.1002/sim.7588 (PMC5841569; doi:10.1002/sim.7588)
Supplement: Supplementary file 1 — Table 1. Simulation study results. The top half of the table shows the mean estimate of the average log‐odds ratio θ minus log(2), that is the bias of the estimate of θ; Monte Carlo standard errors are shown in parentheses. The bottom half of the table shows the mean estimate of τ2. The true value is θ=log(2) ≈0.693; results for θ=0 are shown in the main paper. Model 7* indicates that inferences for model 7 have been supplemented with results from the 'Peto approximation'. Table 2. Simulation study results. Actual coverage probability of 95% confidence intervals. The average model based standard errors, as a percentage of the corresponding empirical standard errors, are shown in parentheses. Model 7* indicates that inferences for model 7 have been supplemented with results from the 'Peto approximation' [file SIM-37-1059-s001.zip]

Archive with 8 entries (8 files):
- Analytical supplement4.pdf
- measles.log
- measles.do-1.pdf
- SAS output.pdf
- Simulation supplement1.pdf
- Supplementary1_ml_aug8.pdf
- Supplementary material SAS code.pdf
- Two additional real examples.pdf
