# Supplementary material for: A comparison of seven random‐effects models for meta‐analyses that estimate the summary odds ratio
Source: Stat Med. 2018 Jan 8;37(7):1059–85. doi: 10.1002/sim.7588 (PMC5841569; doi:10.1002/sim.7588)
Supplement: Supplementary file 1 — Table 1. Simulation study results. The top half of the table shows the mean estimate of the average log‐odds ratio θ minus log(2), that is the bias of the estimate of θ; Monte Carlo standard errors are shown in parentheses. The bottom half of the table shows the mean estimate of τ2. The true value is θ=log(2) ≈0.693; results for θ=0 are shown in the main paper. Model 7* indicates that inferences for model 7 have been supplemented with results from the 'Peto approximation'. Table 2. Simulation study results. Actual coverage probability of 95% confidence intervals. The average model based standard errors, as a percentage of the corresponding empirical standard errors, are shown in parentheses. Model 7* indicates that inferences for model 7 have been supplemented with results from the 'Peto approximation' [file SIM-37-1059-s001.zip › measles.log]

--------------------------------------------------------------------------------------------------------------------
      name:  <unnamed>
       log:  N:\meta\Dan\GLMM4meta\measles.log
  log type:  text
 opened on:  17 Mar 2017, 15:19:05
Log file measles.log opened on 17 Mar 2017 at 15:19:05

. // Analysis of measles data by 6 of Dan's 7 models
. // IW 15mar2017
. 
. // Input data
. version 13

. clear

. input str13 id  A     B    C     D  

                id          A          B          C          D
  1.  "Anderson 1939"   4    43    6    43  
  2.     "Garly 2006"   1    43    6    32  
  3.     "Gibel 1942"   6    76    0   148  
  4.   "Hogarth 1939"   2   157    5   165  
  5.  "Karelitz 1951"   0    89    3    40  
  6.  "Karelitz 1954"   1   155   12    69  
  7.    "Prasad 1967"  13    64   27    53  
  8. end

. 
. // Reformat to 1 record per participant
. rename A n11

. rename B n10

. rename C n01

. rename D n00

. reshape long n0 n1, i(id) j(event)
(note: j = 0 1)

Data                               wide   ->   long
-----------------------------------------------------------------------------
Number of obs.                        7   ->      14
Number of variables                   5   ->       4
j variable (2 values)                     ->   event
xij variables:
                                n00 n01   ->   n0
                                n10 n11   ->   n1
-----------------------------------------------------------------------------

. reshape long n, i(id event) j(treat)
(note: j = 0 1)

Data                               wide   ->   long
-----------------------------------------------------------------------------
Number of obs.                       14   ->      28
Number of variables                   4   ->       4
j variable (2 values)                     ->   treat
xij variables:
                                  n0 n1   ->   n
-----------------------------------------------------------------------------

. drop if n==0
(2 observations deleted)

. expand n
(1,237 observations created)

. gen treat12=treat-0.5

. encode id, gen(study)

. 
. // Fit the GLMMs
. 
. // In the GLMMs, intpoints() specifies the integration points for AGHQ
. // Default is intpoints(7)
. // In these models, choice of intpoints() affects the 
. //     3rd significant figure of the results, 
. //     but too large a choice makes convergence fail. 
. // The code below increases intpoints to 31 except where convergence fails
. 
. // Model 2
. melogit event i.study treat || study: treat, nocons intpoints(31)

Fitting fixed-effects model:

Iteration 0:   log likelihood = -298.10567  
Iteration 1:   log likelihood = -263.58682  
Iteration 2:   log likelihood = -262.84147  
Iteration 3:   log likelihood = -262.83674  
Iteration 4:   log likelihood = -262.83674  

Refining starting values:

Grid node 0:   log likelihood = -260.07564

Fitting full model:

Iteration 0:   log likelihood = -260.07564  
Iteration 1:   log likelihood = -257.27364  
Iteration 2:   log likelihood = -256.87293  
Iteration 3:   log likelihood = -256.86107  
Iteration 4:   log likelihood = -256.86105  
Iteration 5:   log likelihood = -256.86105  

Mixed-effects logistic regression               Number of obs     =      1,263
Group variable:           study                 Number of groups  =          7

                                                Obs per group:
                                                              min =         82
                                                              avg =      180.4
                                                              max =        329

Integration method: mvaghermite                 Integration pts.  =         31

                                                Wald chi2(7)      =      54.21
Log likelihood = -256.86105                     Prob > chi2       =     0.0000
---------------------------------------------------------------------------------
          event |      Coef.   Std. Err.      z    P>|z|     [95% Conf. Interval]
----------------+----------------------------------------------------------------
                |
          study |
    Garly 2006  |   .2049463    .612257     0.33   0.738    -.9950553    1.404948
    Gibel 1942  |  -3.018249   1.131239    -2.67   0.008    -5.235436   -.8010609
  Hogarth 1939  |  -1.555862   .6085161    -2.56   0.011    -2.748531    -.363192
 Karelitz 1951  |  -.8614074   .7663197    -1.12   0.261    -2.363366    .6405515
 Karelitz 1954  |   .1275068   .5282132     0.24   0.809    -.9077719    1.162786
   Prasad 1967  |   1.263342    .481212     2.63   0.009     .3201837      2.2065
                |
          treat |  -1.235845    .781951    -1.58   0.114     -2.76844    .2967513
          _cons |  -1.933064   .4213918    -4.59   0.000    -2.758977   -1.107151
----------------+----------------------------------------------------------------
study           |
      var(treat)|    3.22587   2.717177                      .6189748    16.81206
---------------------------------------------------------------------------------
LR test vs. logistic model: chibar2(01) = 11.95       Prob >= chibar2 = 0.0003

. 
. // Model 3
. melogit event treat || study: treat, intpoints(15)

Fitting fixed-effects model:

Iteration 0:   log likelihood = -322.84473  
Iteration 1:   log likelihood = -306.39078  
Iteration 2:   log likelihood = -306.25878  
Iteration 3:   log likelihood = -306.25869  
Iteration 4:   log likelihood = -306.25869  

Refining starting values:

Grid node 0:   log likelihood = -268.62082

Fitting full model:

Iteration 0:   log likelihood = -268.62082  
Iteration 1:   log likelihood =  -267.9025  
Iteration 2:   log likelihood = -267.83446  
Iteration 3:   log likelihood = -267.83246  
Iteration 4:   log likelihood = -267.83245  

Mixed-effects logistic regression               Number of obs     =      1,263
Group variable:           study                 Number of groups  =          7

                                                Obs per group:
                                                              min =         82
                                                              avg =      180.4
                                                              max =        329

Integration method: mvaghermite                 Integration pts.  =         15

                                                Wald chi2(1)      =       3.19
Log likelihood = -267.83245                     Prob > chi2       =     0.0739
------------------------------------------------------------------------------
       event |      Coef.   Std. Err.      z    P>|z|     [95% Conf. Interval]
-------------+----------------------------------------------------------------
       treat |  -1.241923   .6949802    -1.79   0.074    -2.604059    .1202133
       _cons |  -2.431813    .471605    -5.16   0.000    -3.356141   -1.507484
-------------+----------------------------------------------------------------
study        |
   var(treat)|   2.412024   1.967758                      .4874852    11.93444
   var(_cons)|     1.3098   .8525131                      .3657474    4.690605
------------------------------------------------------------------------------
LR test vs. logistic model: chi2(2) = 76.85               Prob > chi2 = 0.0000

Note: LR test is conservative and provided only for reference.

. 
. // Model 4
. melogit event i.study treat || study: treat12, nocons intpoints(31)

Fitting fixed-effects model:

Iteration 0:   log likelihood = -298.10567  
Iteration 1:   log likelihood = -263.58682  
Iteration 2:   log likelihood = -262.84147  
Iteration 3:   log likelihood = -262.83674  
Iteration 4:   log likelihood = -262.83674  

Refining starting values:

Grid node 0:   log likelihood = -257.80307

Fitting full model:

Iteration 0:   log likelihood = -257.80307  
Iteration 1:   log likelihood = -256.60463  
Iteration 2:   log likelihood = -256.46653  
Iteration 3:   log likelihood =  -256.4619  
Iteration 4:   log likelihood = -256.46188  

Mixed-effects logistic regression               Number of obs     =      1,263
Group variable:           study                 Number of groups  =          7

                                                Obs per group:
                                                              min =         82
                                                              avg =      180.4
                                                              max =        329

Integration method: mvaghermite                 Integration pts.  =         31

                                                Wald chi2(7)      =      66.17
Log likelihood = -256.46188                     Prob > chi2       =     0.0000
---------------------------------------------------------------------------------
          event |      Coef.   Std. Err.      z    P>|z|     [95% Conf. Interval]
----------------+----------------------------------------------------------------
                |
          study |
    Garly 2006  |  -.4523479   .6014078    -0.75   0.452    -1.631086    .7263898
    Gibel 1942  |  -1.649809   .6531988    -2.53   0.012    -2.930055   -.3695633
  Hogarth 1939  |  -1.775398   .5492618    -3.23   0.001    -2.851932   -.6988648
 Karelitz 1951  |  -1.862418   .8225201    -2.26   0.024    -3.474528   -.2503086
 Karelitz 1954  |  -.9919352   .5448142    -1.82   0.069    -2.059751    .0758811
   Prasad 1967  |   1.076278   .3977541     2.71   0.007     .2966943    1.855862
                |
          treat |  -1.024144   .7077173    -1.45   0.148    -2.411245     .362956
          _cons |  -1.707228   .4879026    -3.50   0.000      -2.6635   -.7509568
----------------+----------------------------------------------------------------
study           |
    var(treat12)|   2.662758   2.072839                      .5790405    12.24488
---------------------------------------------------------------------------------
LR test vs. logistic model: chibar2(01) = 12.75       Prob >= chibar2 = 0.0002

. 
. // Model 5
. melogit event treat || study: treat12, intpoints(31)

Fitting fixed-effects model:

Iteration 0:   log likelihood = -322.84473  
Iteration 1:   log likelihood = -306.39078  
Iteration 2:   log likelihood = -306.25878  
Iteration 3:   log likelihood = -306.25869  
Iteration 4:   log likelihood = -306.25869  

Refining starting values:

Grid node 0:   log likelihood = -267.70642

Fitting full model:

Iteration 0:   log likelihood = -267.70642  
Iteration 1:   log likelihood = -266.90092  
Iteration 2:   log likelihood = -266.62221  
Iteration 3:   log likelihood = -266.58202  
Iteration 4:   log likelihood = -266.58106  
Iteration 5:   log likelihood = -266.58106  

Mixed-effects logistic regression               Number of obs     =      1,263
Group variable:           study                 Number of groups  =          7

                                                Obs per group:
                                                              min =         82
                                                              avg =      180.4
                                                              max =        329

Integration method: mvaghermite                 Integration pts.  =         31

                                                Wald chi2(1)      =       2.19
Log likelihood = -266.58106                     Prob > chi2       =     0.1391
------------------------------------------------------------------------------
       event |      Coef.   Std. Err.      z    P>|z|     [95% Conf. Interval]
-------------+----------------------------------------------------------------
       treat |   -1.06889   .7225716    -1.48   0.139    -2.485105     .347324
       _cons |  -2.499659   .5354867    -4.67   0.000    -3.549194   -1.450125
-------------+----------------------------------------------------------------
study        |
 var(treat12)|   2.848628   2.199588                       .627154    12.93889
   var(_cons)|   1.000837   .6231651                      .2953708    3.391243
------------------------------------------------------------------------------
LR test vs. logistic model: chi2(2) = 79.36               Prob > chi2 = 0.0000

Note: LR test is conservative and provided only for reference.

. 
. // Model 6
. melogit event treat || study: treat12, cov(uns) intpoints(31)

Fitting fixed-effects model:

Iteration 0:   log likelihood = -322.84473  
Iteration 1:   log likelihood = -306.39078  
Iteration 2:   log likelihood = -306.25878  
Iteration 3:   log likelihood = -306.25869  
Iteration 4:   log likelihood = -306.25869  

Refining starting values:

Grid node 0:   log likelihood = -267.70642

Fitting full model:

Iteration 0:   log likelihood = -267.70642  
Iteration 1:   log likelihood = -266.91118  
Iteration 2:   log likelihood = -266.62139  
Iteration 3:   log likelihood = -266.57881  
Iteration 4:   log likelihood = -266.57867  
Iteration 5:   log likelihood = -266.57867  

Mixed-effects logistic regression               Number of obs     =      1,263
Group variable:           study                 Number of groups  =          7

                                                Obs per group:
                                                              min =         82
                                                              avg =      180.4
                                                              max =        329

Integration method: mvaghermite                 Integration pts.  =         31

                                                Wald chi2(1)      =       2.02
Log likelihood = -266.57867                     Prob > chi2       =     0.1556
-----------------------------------------------------------------------------------
            event |      Coef.   Std. Err.      z    P>|z|     [95% Conf. Interval]
------------------+----------------------------------------------------------------
            treat |  -1.056432   .7438784    -1.42   0.156    -2.514407    .4015425
            _cons |  -2.503877   .5469487    -4.58   0.000    -3.575877   -1.431877
------------------+----------------------------------------------------------------
study             |
      var(treat12)|   2.846157   2.201801                      .6248343    12.96441
        var(_cons)|   .9976847   .6225192                        .29368    3.389318
------------------+----------------------------------------------------------------
study             |
cov(_cons,treat12)|  -.0607507   .8774632    -0.07   0.945    -1.780547    1.659046
-----------------------------------------------------------------------------------
LR test vs. logistic model: chi2(3) = 79.36               Prob > chi2 = 0.0000

Note: LR test is conservative and provided only for reference.

. 
end of do-file
Log file measles.log completed on 17 Mar 2017 at 15:19:22
      name:  <unnamed>
       log:  N:\meta\Dan\GLMM4meta\measles.log
  log type:  text
 closed on:  17 Mar 2017, 15:19:22
--------------------------------------------------------------------------------------------------------------------
